# Supplementary material for: A Bimodal Fluorescence-Raman Probe for Cellular Imaging
Source: Cells. 2021 Jul 5;10(7):1699. doi: 10.3390/cells10071699 (PMC8303253; doi:10.3390/cells10071699)
Supplement: Supplementary file 1 [file cells-10-01699-s001.zip]

Archive with 1 entries (1 files):
- cells-1239325-supplementary.pdf
